# Supplementary material for: Cardiovascular Outcomes in Hospitalized Patients with COVID-19: Does Age Really Matter?
Source: J Cardiovasc Dev Dis. 2025 Jan 24;12(2):41. doi: 10.3390/jcdd12020041 (PMC11856037; doi:10.3390/jcdd12020041)
Supplement: Supplementary file 1 [file jcdd-12-00041-s001.zip]

Archive with 1 entries (1 files):
- jcdd-3363575-supplementary.pdf
